# Supplementary material for: Altered behavior in mice overexpressing soluble ST2
Source: Mol Brain. 2020 May 11;13:74. doi: 10.1186/s13041-020-00606-4 (PMC7216579; doi:10.1186/s13041-020-00606-4)
Supplement: Supplementary file 1 — Additional file 1. [file 13041_2020_606_MOESM1_ESM.xlsx]

## Sheet: Sheet1
Supplementary table 1
Test order and time of day.
ID	Day 1	Day 2	Day 3	Day 4	Day 5	Day 6	Day 7	Day 8	Day 9	Day 10	Day 11	Day 12	Day 13	Day 14	Day 15
WT1	General health check, Neurological screening tests	Displaced object recognition test, Novel object recognition test							Social interaction test, Social recognition test
WT2	General health check, Neurological screening tests	Displaced object recognition test, Novel object recognition test							Social interaction test, Social recognition test
WT3	General health check, Neurological screening tests	Displaced object recognition test, Novel object recognition test							Social interaction test, Social recognition test
WT4	General health check, Neurological screening tests		Displaced object recognition test, Novel object recognition test							Social interaction test, Social recognition test
WT5	General health check, Neurological screening tests		Displaced object recognition test, Novel object recognition test							Social interaction test, Social recognition test
WT6	General health check, Neurological screening tests	Hot-plate test		Forced swimming test
WT7	General health check, Neurological screening tests	Hot-plate test		Forced swimming test
WT8	General health check, Neurological screening tests	Hot-plate test		Forced swimming test
WT9	General health check, Neurological screening tests	Hot-plate test		Forced swimming test
WT10	General health check, Neurological screening tests	Hot-plate test		Forced swimming test
WT11	General health check, Neurological screening tests	Hot-plate test		Forced swimming test
WT12	General health check, Neurological screening tests	Hot-plate test		Forced swimming test
WT13	General health check, Neurological screening tests	Hot-plate test		Forced swimming test
WT14	General health check, Neurological screening tests	Hot-plate test		Forced swimming test
WT15	General health check, Neurological screening tests	Tube test
WT16	General health check, Neurological screening tests	Tube test
WT17	General health check, Neurological screening tests	Tube test
WT18	General health check, Neurological screening tests	Tube test
WT19	General health check, Neurological screening tests	Tube test
WT20	General health check, Neurological screening tests	Tube test
WT21	General health check, Neurological screening tests	Tube test
WT22	General health check, Neurological screening tests	Tube test
WT23	General health check, Neurological screening tests	Tube test
WT24	General health check, Neurological screening tests	Tube test
WT25	General health check, Neurological screening tests	Two bottle choice test	Two bottle choice test	Two bottle choice test					Forced swimming test		Tail suspension test
WT26	General health check, Neurological screening tests	Two bottle choice test	Two bottle choice test	Two bottle choice test					Forced swimming test		Tail suspension test
WT27	General health check, Neurological screening tests	Two bottle choice test	Two bottle choice test	Two bottle choice test					Forced swimming test		Tail suspension test
WT28	General health check, Neurological screening tests	Two bottle choice test	Two bottle choice test	Two bottle choice test					Forced swimming test		Tail suspension test
WT29	General health check, Neurological screening tests	Two bottle choice test	Two bottle choice test	Two bottle choice test					Forced swimming test		Tail suspension test
WT30	General health check, Neurological screening tests	Two bottle choice test	Two bottle choice test	Two bottle choice test					Forced swimming test		Tail suspension test
WT31	General health check, Neurological screening tests	Two bottle choice test	Two bottle choice test	Two bottle choice test					Forced swimming test		Tail suspension test
WT32	General health check, Neurological screening tests	Two bottle choice test	Two bottle choice test	Two bottle choice test					Forced swimming test		Tail suspension test
WT33	General health check, Neurological screening tests	Two bottle choice test	Two bottle choice test	Two bottle choice test					Forced swimming test		Tail suspension test
WT34	General health check, Neurological screening tests	Two bottle choice test	Two bottle choice test	Two bottle choice test					Forced swimming test		Tail suspension test
WT35	General health check, Neurological screening tests	Two bottle choice test	Two bottle choice test	Two bottle choice test					Forced swimming test		Tail suspension test
WT36	General health check, Neurological screening tests	Two bottle choice test	Two bottle choice test	Two bottle choice test					Forced swimming test		Tail suspension test
WT37	General health check, Neurological screening tests	Visual placing test, Preyer reflex test, Von Frey filament test	Olfactory habituation dishabituation test	Rotarod test	Wire hang test	Light-dark exploration test,		General activity monitoring, Displaced object recognition test, Novel object recognition test		Social interaction test, Social recognition test
WT38	General health check, Neurological screening tests	Visual placing test, Preyer reflex test, Von Frey filament test	Olfactory habituation dishabituation test	Rotarod test	Wire hang test	Light-dark exploration test,		General activity monitoring, Displaced object recognition test, Novel object recognition test		Social interaction test, Social recognition test
WT39	General health check, Neurological screening tests	Visual placing test, Preyer reflex test, Von Frey filament test	Olfactory habituation dishabituation test	Rotarod test	Wire hang test	Light-dark exploration test,		General activity monitoring, Displaced object recognition test, Novel object recognition test		Social interaction test, Social recognition test
WT40	General health check, Neurological screening tests	Visual placing test, Preyer reflex test, Von Frey filament test	Olfactory habituation dishabituation test	Rotarod test	Wire hang test	Light-dark exploration test,		General activity monitoring, Displaced object recognition test, Novel object recognition test		Social interaction test, Social recognition test
WT41	General health check, Neurological screening tests	Visual placing test, Preyer reflex test, Von Frey filament test	Olfactory habituation dishabituation test	Rotarod test	Wire hang test	Light-dark exploration test,		Social interaction test, Social recognition test							General activity monitoring, Displaced object recognition test, Novel object recognition test
WT42	General health check, Neurological screening tests	Visual placing test, Preyer reflex test, Von Frey filament test	Olfactory habituation dishabituation test	Rotarod test	Wire hang test	Light-dark exploration test,		Social interaction test, Social recognition test							General activity monitoring, Displaced object recognition test, Novel object recognition test
WT43	General health check, Neurological screening tests	Visual placing test, Preyer reflex test, Von Frey filament test	Olfactory habituation dishabituation test	Rotarod test	Wire hang test	Light-dark exploration test,		Social interaction test, Social recognition test							General activity monitoring, Displaced object recognition test, Novel object recognition test
WT44	General health check, Neurological screening tests	Visual placing test, Preyer reflex test, Von Frey filament test	Olfactory habituation dishabituation test	Rotarod test	Wire hang test	Light-dark exploration test,		Social interaction test, Social recognition test							General activity monitoring, Displaced object recognition test, Novel object recognition test
WT45	General health check, Neurological screening tests	Visual placing test, Preyer reflex test, Von Frey filament test	Olfactory habituation dishabituation test	Rotarod test	Wire hang test	Light-dark exploration test,		Social interaction test, Social recognition test
ST2 Tg1	General health check, Neurological screening tests	Displaced object recognition test, Novel object recognition test							Social interaction test, Social recognition test
ST2 Tg2	General health check, Neurological screening tests	Displaced object recognition test, Novel object recognition test							Social interaction test, Social recognition test
ST2 Tg3	General health check, Neurological screening tests		Displaced object recognition test, Novel object recognition test							Social interaction test, Social recognition test
ST2 Tg4	General health check, Neurological screening tests		Displaced object recognition test, Novel object recognition test							Social interaction test, Social recognition test
ST2 Tg5	General health check, Neurological screening tests		Displaced object recognition test, Novel object recognition test							Social interaction test, Social recognition test
ST2 Tg6	General health check, Neurological screening tests	Hot-plate test		Forced swimming test
ST2 Tg7	General health check, Neurological screening tests	Hot-plate test		Forced swimming test
ST2 Tg8	General health check, Neurological screening tests	Hot-plate test		Forced swimming test
ST2 Tg9	General health check, Neurological screening tests	Hot-plate test		Forced swimming test
ST2 Tg10	General health check, Neurological screening tests	Hot-plate test		Forced swimming test
ST2 Tg11	General health check, Neurological screening tests	Hot-plate test		Forced swimming test
ST2 Tg12	General health check, Neurological screening tests	Hot-plate test		Forced swimming test
ST2 Tg13	General health check, Neurological screening tests	Hot-plate test		Forced swimming test
ST2 Tg14	General health check, Neurological screening tests	Hot-plate test		Forced swimming test
ST2 Tg15	General health check, Neurological screening tests	Hot-plate test		Forced swimming test
ST2 Tg16	General health check, Neurological screening tests	Hot-plate test		Forced swimming test
ST2 Tg17	General health check, Neurological screening tests	Tube test
ST2 Tg18	General health check, Neurological screening tests	Tube test
ST2 Tg19	General health check, Neurological screening tests	Tube test
ST2 Tg20	General health check, Neurological screening tests	Tube test
ST2 Tg21	General health check, Neurological screening tests	Tube test
ST2 Tg22	General health check, Neurological screening tests	Tube test
ST2 Tg23	General health check, Neurological screening tests	Tube test
ST2 Tg24	General health check, Neurological screening tests	Tube test
ST2 Tg25	General health check, Neurological screening tests	Tube test
ST2 Tg26	General health check, Neurological screening tests	Tube test
ST2 Tg27	General health check, Neurological screening tests	Two bottle choice test	Two bottle choice test	Two bottle choice test					Forced swimming test		Tail suspension test
ST2 Tg28	General health check, Neurological screening tests	Two bottle choice test	Two bottle choice test	Two bottle choice test					Forced swimming test		Tail suspension test
ST2 Tg29	General health check, Neurological screening tests	Two bottle choice test	Two bottle choice test	Two bottle choice test					Forced swimming test		Tail suspension test
ST2 Tg30	General health check, Neurological screening tests	Two bottle choice test	Two bottle choice test	Two bottle choice test					Forced swimming test		Tail suspension test
ST2 Tg31	General health check, Neurological screening tests	Two bottle choice test	Two bottle choice test	Two bottle choice test					Forced swimming test		Tail suspension test
ST2 Tg32	General health check, Neurological screening tests	Two bottle choice test	Two bottle choice test	Two bottle choice test					Forced swimming test		Tail suspension test
ST2 Tg33	General health check, Neurological screening tests	Two bottle choice test	Two bottle choice test	Two bottle choice test					Forced swimming test		Tail suspension test
ST2 Tg34	General health check, Neurological screening tests	Two bottle choice test	Two bottle choice test	Two bottle choice test					Forced swimming test		Tail suspension test
ST2 Tg35	General health check, Neurological screening tests	Two bottle choice test	Two bottle choice test	Two bottle choice test					Forced swimming test		Tail suspension test
ST2 Tg36	General health check, Neurological screening tests	Two bottle choice test	Two bottle choice test	Two bottle choice test					Forced swimming test		Tail suspension test
ST2 Tg37	General health check, Neurological screening tests	Two bottle choice test	Two bottle choice test	Two bottle choice test					Forced swimming test		Tail suspension test
ST2 Tg38	General health check, Neurological screening tests	Two bottle choice test	Two bottle choice test	Two bottle choice test					Forced swimming test		Tail suspension test
ST2 Tg39	General health check, Neurological screening tests	Visual placing test, Preyer reflex test, Von Frey filament test	Olfactory habituation dishabituation test	Rotarod test	Wire hang test	Light-dark exploration test,		General activity monitoring, Displaced object recognition test, Novel object recognition test		Social interaction test, Social recognition test
ST2 Tg40	General health check, Neurological screening tests	Visual placing test, Preyer reflex test, Von Frey filament test	Olfactory habituation dishabituation test	Rotarod test	Wire hang test	Light-dark exploration test,		General activity monitoring, Displaced object recognition test, Novel object recognition test		Social interaction test, Social recognition test
ST2 Tg41	General health check, Neurological screening tests	Visual placing test, Preyer reflex test, Von Frey filament test	Olfactory habituation dishabituation test	Rotarod test	Wire hang test	Light-dark exploration test,		General activity monitoring, Displaced object recognition test, Novel object recognition test		Social interaction test, Social recognition test
ST2 Tg42	General health check, Neurological screening tests	Visual placing test, Preyer reflex test, Von Frey filament test	Olfactory habituation dishabituation test	Rotarod test	Wire hang test	Light-dark exploration test,		General activity monitoring, Displaced object recognition test, Novel object recognition test		Social interaction test, Social recognition test
ST2 Tg43	General health check, Neurological screening tests	Visual placing test, Preyer reflex test, Von Frey filament test	Olfactory habituation dishabituation test	Rotarod test	Wire hang test	Light-dark exploration test,		General activity monitoring, Displaced object recognition test, Novel object recognition test		Social interaction test, Social recognition test
ST2 Tg44	General health check, Neurological screening tests	Visual placing test, Preyer reflex test, Von Frey filament test	Olfactory habituation dishabituation test	Rotarod test	Wire hang test	Light-dark exploration test,		General activity monitoring, Displaced object recognition test, Novel object recognition test		Social interaction test, Social recognition test
ST2 Tg45	General health check, Neurological screening tests	Visual placing test, Preyer reflex test, Von Frey filament test	Olfactory habituation dishabituation test	Rotarod test	Wire hang test	Light-dark exploration test,		General activity monitoring, Displaced object recognition test, Novel object recognition test		Social interaction test, Social recognition test
ST2 Tg46	General health check, Neurological screening tests	Visual placing test, Preyer reflex test, Von Frey filament test	Olfactory habituation dishabituation test	Rotarod test	Wire hang test	Light-dark exploration test,		General activity monitoring, Displaced object recognition test, Novel object recognition test		Social interaction test, Social recognition test
ST2 Tg47	General health check, Neurological screening tests	Visual placing test, Preyer reflex test, Von Frey filament test	Olfactory habituation dishabituation test	Rotarod test	Wire hang test	Light-dark exploration test,		General activity monitoring, Displaced object recognition test, Novel object recognition test		Social interaction test, Social recognition test
